# Supplementary material for: nVenn2: faster, simpler generalized quasi-proportional Venn diagrams
Source: Bioinform Adv. 2026 Jun 27;6(1):vbag183. doi: 10.1093/bioadv/vbag183 (PMC13353217; doi:10.1093/bioadv/vbag183)
Supplement: vbag183_Supplementary_Data [file vbag183_supplementary_data.zip]

Archive with 3 entries (3 files):
- nvenn2.mp4
- Supplementary_Data.zip
- supplementary.pdf
